# Supplementary material for: Revised Hammersmith Scale for spinal muscular atrophy: Inter and intra-rater reliability and agreement
Source: PLoS One. 2022 Dec 21;17(12):e0278996. doi: 10.1371/journal.pone.0278996 (PMC9770369; doi:10.1371/journal.pone.0278996)
Supplement: S1 Dataset — This file contains the minimal dataset underpinning the results for this study. Demographic data is not included in this minimal dataset due to the risk of indirectly identifying participants. Please contact Dr Salma Samsuddin, SMA REACH UK & ISMAC UK Trial Manager via salma.samsuddin@gosh.nhs.uk for any queries regarding data access. (XLSX) [file pone.0278996.s001.xlsx]

## Sheet: Minimal Dataset
Rater	SMA 2 Survey 1 Total Score	SMA 2 Survey 2 Total Score	Score difference	SMA 3 Survey 1 Total Score	SMA 3 Survey 2 Total Score	Score difference
1	15	13	2	42	41	1
2	12	12	0	42	44	-2
3	14	14	0	41	41	0
4	14	14	0	41	42	-1
5	15	14	1	39	41	-2
6	14	14	0	40	41	-1
7	13	14	-1	41	42	-1
8	14	15	-1	44	43	1
9	13	13	0	42	41	1
10	12	12	0	41	39	2
11	13	14	-1	41	42	-1
12	12	13	-1	40	42	-2
13	11	11	0	41	41	0
14	12	14	-2	42	42	0
15	14			40
16	13	14	-1	41	42	-1
17	14	11	3	42	40	2
18	13	13	0	43	42	1
19	13	13	0	42	42	0
20	12	12	0	42	42	0
21	14	14	0	42	41	1
22	14	15	-1	43	42	1
